# Supplementary material for: Impact of Bone Metastases and Actionable Genetic Alterations in Biliary Tract Cancer
Source: Cancers (Basel). 2025 May 12;17(10):1639. doi: 10.3390/cancers17101639 (PMC12110439; doi:10.3390/cancers17101639)
Supplement: Supplementary file 1 [file cancers-17-01639-s001.zip]

Archive with 1 entries (1 files):
- cancers-3516072-supplementary.pdf
